# Supplementary material for: Pannexin 1 targets mitophagy to mediate renal ischemia/reperfusion injury
Source: Commun Biol. 2023 Aug 29;6:889. doi: 10.1038/s42003-023-05226-x (PMC10465551; doi:10.1038/s42003-023-05226-x)
Supplement: Supplementary file 3 — Supplementary Data [file 42003_2023_5226_MOESM3_ESM.xlsx]

## Sheet: Figure1
No.	Serum PANX1 (pg/ml)	BUN(mmol/L)	Creatinine (μmol/L)	AKI
1	646	9.57	142.2	1
2	1189	16.02	209	1
3	591	9.5	140	1
4	602	10.73	79.5	1
5	515	5.01	45.6	0
6	728.5	11.51	226.8	1
7	590	14.22	177.4	1
8	657	12.18	175.4	1
9	881.5	13.85	139.6	1
10	674	7.96	50.8	0
11	672	6.68	70.2	0
12	657	14.62	131.9	1
13	566	8.72	63	0
14	1025	14.62	131.9	0
15	437.5	12.26	203.2	1
16	1058.5	11.04	140.3	1
17	684.5	9.43	146.4	1
18	790	7.75	91.9	0
19	844	8.34	97.2	0
20	540.5	11.3	109.1	0
21	660	20.48	288.5	1
22	523.5	8.76	83.9	0
23	742	13.84	100	0
24	553	7.48	76.4	0
25	501	8.15	129.5	1
26	704.5	5.09	97.4	0
27	619	6.2	133.4	1
28	498	13.74	167.9	1
29	479.5	8.06	71.5	0
30	465.5	8.54	60	0
31	455	8.2	48.4	0
32	606.5	3.97	56.2	0
33	989.5	12.07	171.1	1
34	970	8.41	69	0
35	640.5	7.18	80.1	0
36	597.5	10.9	100.4	0
37	630	11.58	158.5	1
38	1203	5.53	59.6	0
39	485.5	5.05	60.3	0
40	456	5.54	72.5	0
41	587.5	5.29	51.2	0
42	940.5	8.76	102.5	0
43	948.5	6.63	64.8	0
44	557	6.14	106.9	0
45	733.5	10.3	149.2	1
46	848.5	14.03	131.6	1
47	595	10.16	131.1	0
48	1053	5.17	94.8	1
49	742	5.73	109.1	0
50	1132	8.47	141.1	1
51	603.5	6.36	68.9	0
52	891.5	11.9	146.8	1
53	732.5	8.55	105.4	0
54	567.5	3.93	75.8	0
55	453	7.21	92.1	0
56	348	5.21	86.6	0
57	548.5	6.3	72.9	0
58	576	6.09	96.6	0
59	778	14.06	149.7	1
60	491.5	13.62	142.5	1
61	688	7.1	75.7	1
62	723	7.53	98.6	1
63	340.317	5.9	83.9	1
64	1325.68	12.7	150.2	1
65	602.044	5.7	69.4	0
66	275.533	5	85.9	0
67	331.248	6.6	99.7	1
68	352.626	9.78	81.8	0
69	317.643	8.3	156.7	0
70	293.673	4.6	66.3	0
71	552.888	5	60.3	0
72	734.203	5.41	67.1	0
73	867.01	5.94	89.2	0
74	414.171	5.1	68.5	0
75	227.593	4.9	59.5	0
76	386.314	6.8	107	1
77	269.055	8.45	97.6	0
78	391.497	10.21	108.9	0
79	264.52	4.6	76.8	0
80	260.633	9.66	85.4	1
81	359.752	13.02	193.7	1
82	277.477	4.2	70.2	0
83	263.872	4.35	75	0
84	460.662	8.6	72.2	0
85	947.808	6.3	58.1	1
86	996.577	9.4	86.7	1
87	992.043	4.67	58.4	0
88	497.742	7.18	87.2	0
89	576.778	5.51	71.2	0
90	612.409	5.35	79.5	1
91	916.245	19.36	330.5	1
92	583.904	14	101.9	1
93	441.38	6.29	67	1
94	585.848	6.07	66.7	0
95	301.447	6.13	108.6	1
96	1178.62	13.01	73.9	0
97	803.522	7.54	68.3	1
98	322.178	5.49	66.2	0
99	483.49	8.3	69.8	0
100	321.53	7.41	85.4	0
101	379.188	4.58	54.8	0
102	420.649	17.87	360.4	0
103	402.51	3.26	67.5	0
104	366.231	7.54	68.9	0
105	605.931	8.84	84.2	1
106	1278.12	7.4	140.6	1
107	340.965	5.13	60.9	0
108	214.637	7.43	73.1	0
109	840.448	13.15	322.9	1
110	330.6	6.8	40.2	0

## Sheet: Figure2
Figure 2b	Sham					I/R 6h					I/R 12h					I/R 24h
PANX1/GAPDH	1	0.970766	1.08141	1.01386	0.696246	1.92645	2.01668	1.97419	1.36068	1.65646	1.73734	1.89727	1.92343	0.889873	1.63765	1.65418	1.94071	1.76453	0.789126	1.78473
Figure 2c	Sham					I/R 6h					I/R 12h					I/R 24h
PANX1 mRNA expression	1	1.07339	0.978629	0.996371	1.17091	1.6967	1.4143	1.5833	1.32945	1.58845	1.61897	1.8353	1.42301	1.31913	1.66145	1.59346	1.73167	1.49347	1.71574	1.66398
Figure 2e	H/R 0h					H/R 3h					H/R 6h					H/R 9h
PANX1/GAPDH	1	0.912442	0.872805	0.787121	1.10288	1.17813	1.1981	1.19143	1.24466	1.28471	2.49802	2.43283	2.17434	2.32452	2.81915	2.57258	2.49186	2.22136	2.08452	2.4854
Figure 2f	H/R 0h					H/R 3h					H/R 6h					H/R 9h
PANX1 mRNA expression	1	1.01866	0.905425	1.07173	0.988514	1.16205	1.21139	1.13813	1.05946	1.11987	1.13027	1.46747	1.24257	1.30435	1.35974	1.60956	1.74917	1.60956	1.73307	1.7818

## Sheet: Figure3
Figure 3a		WT						PKO
Scr (μmol/L)	SHAM	12.8759	21.582	18.9163	17.945	14.8227	16.0018	10.9291	11.6809	16.7695	16.177	20.3963	13.6525
	IR 6h	46.582	63.9277	68.7163	73.805	70.6631	80.8954	60.8929	50.7518	50.25	41.0177	33.5823	42.645
Figure 3b		WT						PKO
NGAL mRNA expression	SHAM	1	0.82932	1.15669				1.91853	1.67018	0.888843
	IR 6h	94.3532	89.2636	75.5835				51.2685	43.1115	41.0696
Figure 3c		WT						PKO
KIM-1 mRNA expression	SHAM	1.79005	0.628507	1				0.707107	0.913831	0.273573
	IR 6h	41.6429	39.9466	34.7755				30.6964	29.0406	24.084
Figure 3e		WT						PKO
Tubular injury score	SHAM	0	0	1	1	0	1	0	0	0	1	1	0
	IR 6h	4	3	5	4	2	4	3	2	4	2	1	5
Figure 3e		WT						PKO
TUNEL positive cell ratio (‰)	SHAM	1.534	1.613	2.335	5.662	3.521	2.314	1.291	1.909	1.395	2.057	2.3421	3.2848
	IR 6h	45.088	53.8827	38.647	28.994	59.183	42.278	31.664	23.532	19.663	41.1937	27.367	24.156
Figure 3g		WT SHAM					WT IR 6H					PANX1 KO SHAM					PANX1 KO IR 6H
Protein	Caspase-3	1	0.875127	0.984757	0.979278	1.11954	0.200298	0.160668	0.231264	0.182069	0.265013	0.875967	0.899526	1.0077	1.0386	1.07561	0.220983	0.20368	0.196052	0.174195	0.269976
	Cleaved Caspase-3	1	1.02223	1.04571	0.741168	0.98753	2.58854	3.01001	2.4186	3.07563	2.98153	0.934006	0.89827	0.881779	1.15417	1.09886	2.24284	1.96531	2.45722	1.93522	1.82339
	BCL2/BAX	1	1.00608	1.09886	1.24198	1.35157	0.458737	0.447722	0.554587	0.79083	0.384087	1.02633	1.02344	1.06992	1.13547	1.44719	0.654794	0.671379	0.744343	0.991754	0.850753
Figure 3i		Ctrl H/R 0h					Ctrl H/R 6h					PANX1 KD H/R 0h					PANX1 KD H/R 6h
Death cells (%)		1.45	1.89	1.7	1.13	2.53	17.95	17.08	19.58	21.19	21.6	1.04	1.4	1.94	1.52	2.16	9.23	11.86	10.62	12.09	13.4
Figure 3k		HK ctrl NC					HK ctrl HR 6H					HK PANX1-KD NC					HK PANX1-KD HR 6H
Protein	Caspase-3	1	1.01962	1.05853	0.939801	0.988817	0.2545	0.11962	0.258528	0.19398	0.198882	1.01964	1.14622	1.03508	0.97732	0.827677	0.31655	0.143194	0.216827	0.213839	0.201544
	Cleaved Caspase-3	1	1.02475	1.02729	1.02085	0.713432	2.35681	2.26783	2.41709	2.19709	2.49942	0.98724	0.993516	0.858895	0.976673	0.712232	2.29406	2.05345	2.11551	1.93803	1.84106
	BCL2/BAX	1	0.99623	1.0564	0.469483	0.774653	0.360799	0.308265	0.349413	0.212531	0.396189	0.982856	0.934733	0.727712	0.897954	0.734717	0.592256	0.479016	0.617945	0.545809	0.453779
		HK Empty NC					HK Empty HR 6H					HK PANX1-OE NC					HK PANX1-OE HR 6H
	Caspase-3	1	1.1952	0.983899	0.938932	0.9658	0.39594	0.131923	0.244439	0.204869	0.261411	1.19758	1.09749	1.15695	0.790788	0.874619	0.261749	0.252523	0.354581	0.205464	0.273668
	Cleaved Caspase-3	1	0.968905	1.05471	0.583743	0.625439	2.36672	2.2089	2.40494	2.49636	2.13243	1.15591	0.938567	1.20055	0.872617	0.934947	3.47142	3.353	2.5201	3.01876	3.09153
	BCL2/BAX	1	0.915722	1.06917	1.60884	1.21895	0.454433	0.837631	0.46512	0.859904	0.778493	0.785082	0.875351	0.792891	1.36217	1.14749	0.250449	0.48393	0.396409	0.506432	0.668268

## Sheet: Figure4
Figure 3c		Ctrl H/R 0h					Ctrl H/R 6h					PANX1 KD H/R 0h					PANX1 KD H/R 6h
	Relaitive fold change of ROS	0.660129	0.954194	1.25301	0.955724	0.710676	2.94458	2.63265	3.06306	3.01358	2.49229	0.9208	0.746712	0.826582	0.658471	0.734818	2.02677	2.26168	2.5379	2.34144	2.17499
Figure 3e		Ctrl H/R 0h					Ctrl H/R 6h					PANX1 KD H/R 0h					PANX1 KD H/R 6h
	∆Ψm red signal (aggregated dye) (%)	96.03	96.18	96.46	96.57	95.37	81.71	80.76	79.59	78.42	86.79	96.22	96.89	96.74	95.89	96.36	86.79	85.16	85.81	82.27	87.94
Figure 3h		WT						PKO
Relative fold of DHE	SHAM	0.996286	1	1.335	0.99662	0.9134	1.04234	1.07114	1.08436	0.866495	0.774657	0.846142	0.99461
	IR 6h	2.39286	2.17615	1.74613	1.99431	1.84315	2.05278	1.81957	1.52592	1.64727	2.1957	2.0029	1.432

## Sheet: Figure5
Figure 5b		HK2 NC					HK2 HR 3H					HK2 HR 6H					HK2 HR 9H
Protein/GAPDH	PINK	1	0.959329	1.00677	0.435366	0.710128	1.06096	1.00562	1.14787	0.416743	0.644354	1.36762	1.2965	1.32484	1.18905	1.03404	1.25503	1.22744	1.26397	1.13481	1.05085
	PARKIN	1	1.15916	1.15755	1.02064	0.648858	1.11356	1.30601	1.28283	0.846719	0.768059	1.62982	1.64712	1.5248	1.12189	1.2117	1.12047	1.19287	1.07013	1.21442	0.97647
	P62	1	0.953552	0.956201	0.853627	0.794873	1.02528	0.929926	0.900996	0.357592	0.659269	0.650669	0.720379	0.83036	0.266241	0.526406	0.689798	0.522333	0.49552	0.684301	0.496743
	LC3	1	1.13852	0.728171	0.973992	1.01778	1.21575	0.992674	1.01603	1.433	1.49332	1.33791	1.34917	1.33283	1.09598	1.18211	1.42097	1.40183	1.3201	1.61039	1.58097
	TIM23	1	1.08693	1.00263	1.07681	0.926011	0.95176	0.88907	0.818007	0.64551	0.810278	0.794998	0.534018	0.678269	0.481203	0.896128	0.572859	0.426695	0.555613	0.159918	0.470107
	TOM20	1	0.970593	1.07538	1.2232	1.26891	0.869127	0.799885	0.918132	0.908224	0.699572	0.532049	0.374533	0.550012	1.12383	0.59182	0.521514	0.429502	0.486778	1.0579	1.00734
Figure 5f		HK ctrl NC					HK ctrl HR 6H					HK PANX1-KD NC					HK PANX1-KD HR 6H
Protein/GAPDH	PINK	1	1.02913	1.01132	0.833676	1.09895	1.18574	1.17902	1.14008	1.17543	1.55286	1.12641	1.13473	1.12219	0.960133	0.645049	1.69994	1.7314	1.74409	1.50485	1.48394
	PARKIN	1	0.822203	0.750042	0.57477	0.960164	1.12352	1.13541	0.943672	0.804993	1.14941	1.42504	1.32656	1.30699	1.20743	0.83565	1.47676	1.40168	1.33474	1.21359	1.25221
	P62	1	0.999085	0.9476	0.961979	1.33499	0.947199	0.867203	0.855439	0.788491	0.840722	0.9528	1.1277	1.0143	0.797941	0.919717	0.806237	0.813095	0.725993	0.680976	0.830476
	LC3	1	1.10405	0.505283	0.814017	0.287848	1.33376	1.36599	0.968047	0.877248	0.74019	1.04003	1.03953	0.626398	0.919753	0.394435	1.79524	1.71388	1.11484	1.47365	0.817286
	TIM23	1	0.910357	0.971121	0.816476	0.556935	0.616572	0.637207	0.595407	0.321484	0.35312	0.904146	0.852111	0.880239	0.802523	0.533385	0.484678	0.32698	0.537065	0.305537	0.437995
	TOM20	1	0.901224	1.15024	1.44564	0.919123	0.669134	0.686239	0.570387	0.942816	0.780386	1.17471	0.98029	1.08107	1.19642	0.867944	0.428483	0.56346	0.438214	0.921585	0.713692
Figure 5h		HK Empty NC					HK EmptyHR 6H					HK PANX1-OENC					HK PANX1-OEHR 6H
Protein/GAPDH	PINK	1	0.847341	0.958479	0.935253	0.977728	1.19982	1.00066	1.277	1.00927	1.1728	0.309009	0.606911	0.262139	0.277592	0.783835	0.530396	0.575963	0.464307	0.434081	1.05445
	PARKIN	1	0.999346	0.890129	0.867228	0.222825	1.21508	1.20915	1.236	1.28934	0.683212	0.353768	0.521679	0.537945	0.69537	0.331562	0.395119	0.552347	0.586449	0.886941	0.512345
	P62	1	1.10667	1.00898	0.837022	0.78381	0.75573	0.811779	0.818452	0.202086	0.5388	0.891586	0.969738	0.96389	0.600669	0.862182	0.59482	0.66526	0.630568	0.534966	0.6218
	LC3	1	1.18541	1.1785	0.56183	0.986724	2.00631	1.91683	2.09757	1.46888	1.20051	1.22216	1.17131	1.23377	0.943596	0.684124	1.38329	1.4632	1.60834	1.07407	1.31963
	TIM23	1	1.12874	0.994077	1.21994	1.33071	0.589585	0.713336	0.601543	0.917609	0.907405	1.0459	1.09729	0.989959	1.25824	1.26704	0.915237	0.916027	0.680372	1.02528	1.03886
	TOM20	1	1.03641	1.05321	1.04836	0.9725	0.51866	0.502288	0.676552	0.487823	0.815703	1.10318	1.01364	1.02955	1.18332	1.24066	0.829598	0.70174	0.84726	0.655275	0.925488
Figure 5j		HK2 empty					PANX1 OE					ATG13 ctrl					ATG13 KD
mt-Keima (red/green)	H/R 0h	0.257016	0.300583	0.366088	0.322918	0.355212	0.2291	0.296809	0.34675	0.350187	0.28631	0.357878	0.21098	0.37135	0.40415	0.37016	0.15638	0.28846	0.21135	0.34845	0.39004
	H/R 6h	1.27607	1.45591	1.31401	1.29237	1.31801	0.98795	0.880208	1.04575	0.734645	0.833389	1.20454	1.37658	1.45038	1.24638	1.42566	0.63098	0.589419	0.582108	0.769094	0.884562
Figure 5l		SHAM					IR 6H					IR 12H					IR 24H
Protein/GAPDH	PINK	1	1.00168	0.988952	0.60402	0.557299	1.60425	1.42804	1.50673	1.33523	1.23129	1.76956	1.45083	1.48467	0.871242	1.38199	1.1489	1.20375	1.17233	0.687979	0.724618
	PARKIN	1	0.978318	1.14425	1.129	1.18557	1.74927	1.67084	1.81869	1.16425	1.26362	1.7644	1.75224	1.774	1.20469	1.22954	1.21178	1.19747	1.32249	1.03649	1.63492
	P62	1	0.925771	0.959425	0.772643	1.01533	1.03347	0.996862	1.00481	0.644942	1.0618	1.00448	0.843044	0.900553	0.63575	1.10064	0.626229	0.593347	0.572082	0.361707	0.865257
	LC3	1	0.919073	0.933411	1.11302	0.946416	1.27988	1.43506	1.39498	1.24779	1.34476	1.56335	1.75909	1.63548	1.55471	0.976487	1.37955	1.56246	1.50409	1.00815	0.963295
	TIM23	1	0.961694	1.08113	1.17421	1.02157	0.721845	0.707968	0.770764	0.812744	1.13629	0.678415	0.691271	0.806319	0.643723	0.825256	0.536615	0.549033	0.5754	0.450856	0.634051
	TOM20	1	1.15777	1.08009	0.978938	1.20016	0.848555	0.802377	0.84453	0.818902	0.964304	0.706513	0.725917	0.783309	0.678615	1.02694	0.622746	0.637619	0.657091	0.894791	0.941
Figure 5n		WT SHAM					WT IR 6H					PKO SHAM					PKO IR 6H
Protein/GAPDH	PINK	1	0.851772	0.87519	0.60695	0.70118	1.11722	1.05932	1.08556	0.817131	0.727321	0.798956	0.897455	0.81965	0.923376	0.777491	1.39729	1.60362	1.37762	1.086	1.11921
	PARKIN	1	1.11716	1.08283	0.825438	1.21253	1.46585	1.32252	1.42098	1.49499	1.80077	1.87044	2.0275	1.86774	1.34857	1.17799	2.50614	2.43385	2.54653	2.2921	2.24278
	P62	1	1.14261	1.06924	2.54811	0.781641	0.772468	0.89644	0.87601	1.71371	0.680952	0.970593	1.00916	0.934572	2.24082	0.895663	0.548896	0.569706	0.687619	1.11707	0.558971
	LC3	1	0.908738	0.970815	0.731517	0.397722	1.18208	1.13477	1.26925	1.17289	0.653249	1.03281	0.964263	0.907108	1.59524	0.385497	1.53896	1.55062	1.47002	1.43821	0.789286
	TIM23	1	0.943218	1.22255	1.0546	1.19873	0.848518	0.718693	0.79266	0.854976	1.16399	1.03605	0.97175	1.28227	0.82882	1.21924	0.549983	0.636359	0.638675	0.673108	0.844875
	TOM20	1	0.95966	0.999994	1.10672	0.373157	0.699838	0.674398	0.75777	0.867842	0.390513	0.809979	0.860873	0.931288	1.04536	0.531109	0.468834	0.474968	0.529067	0.795929	0.32513

## Sheet: Figure6
Figure 6a		Ctrl H/R 0h					Ctrl H/R 6h					PANX1 KD H/R 0h					PANX1 KD H/R 6h
	Intracellular ATP Concent	1	1.1235	0.9841	0.9761	1.0546	0.5461	0.4559	0.6211	0.5731	0.4638	1.0413	0.9156	1.1457	1.3012	1.2386	0.8513	0.5315	0.6901	0.7008	0.6967
Figure 6b		Ctrl H/R 0h					Ctrl H/R 6h					PANX1 KD H/R 0h					PANX1 KD H/R 6h
	Extracellular ATP Concent	1	0.959343	1.32262	1.08401	1.12961	3.04257	2.87639	2.35095	2.86929	2.593	1.18434	0.861813	0.93377	0.82606	0.870954	2.86378	2.23435	1.68709	2.02939	1.84434
Figure 6d		HK ctrl NC					HK ctrl NC+ATP					HK ctrl HR 6H					HK ctrl HR 6H+ATP					HK PANX1-KDNC					HK PANX1-KDNC+ATP					HK PANX1-KDHR 6H					HK PANX1-KDHR 6H+ATP
Protein/GAPDH	p-mTOR(2448)	1	0.988088	0.989192	0.757041	0.763017	1.25504	1.28075	1.39253	0.789263	1.01395	0.743946	0.739313	0.749449	0.536453	0.485511	0.827383	0.817047	0.866485	0.784272	0.675559	1.11929	1.04887	1.21828	0.768068	0.473596	1.2543	1.16669	1.27005	0.903846	0.778992	0.60486	0.518756	0.612043	0.520423	0.352345	0.863478	0.698594	0.798835	0.547157	0.517811
	p-mTOR(2481)	1	1.17227	1.10065	0.712197	0.985863	1.28809	1.31864	1.27473	0.814953	1.29352	0.599443	0.568056	0.694167	0.561591	0.994532	0.718986	0.681415	0.854248	0.452027	0.993655	1.07323	0.899303	0.946114	0.454382	0.875028	1.17767	1.27729	1.26018	0.773219	1.06458	0.41653	0.514274	0.511588	0.242301	0.463117	0.749932	0.710907	0.625405	0.412739	0.539168
Figure 6d		HK ctrl NC					HK ctrl NC+ATP					HK ctrl HR 6H					HK ctrl HR 6H+ATP					HK PANX1-KDNC					HK PANX1-KDNC+ATP					HK PANX1-KDHR 6H					HK PANX1-KDHR 6H+ATP
p-Protein/Protein	p-ULK1/ULK	1	0.888088	0.919205	0.870409	0.933017	1.05504	1.08075	0.892529	0.689263	0.713949	0.54648	0.52289	0.340494	0.364533	0.485511	0.738265	0.70466	0.664846	0.542723	0.605559	1.02142	0.886641	0.827623	0.680676	0.573596	1.04299	1.06669	0.770048	0.984577	0.7916	0.30486	0.218756	0.112043	0.220423	0.1541	0.463478	0.398594	0.498835	0.515728	0.5092
	p-p70S6K/p70S6K	1	1.07227	0.906537	0.812197	0.858629	1.38809	1.21864	1.37473	1.34953	1.2559	0.794435	0.680561	0.694167	0.615913	0.545324	0.918986	1.08142	0.754248	0.752027	0.903655	1.07323	0.993034	1.09461	0.854382	0.750282	1.27767	1.22938	1.16018	1.07322	1.36458	0.31653	0.714274	0.411588	0.223013	0.311664	0.949932	0.910907	0.825405	0.473944	0.516801
	p-4EBP1/4EBP1	1	1.0713	1.06537	1.17122	1.18586	1.08809	1.1864	1.204	1.11495	1.0959	0.418435	0.507927	0.469942	0.415913	0.453244	0.489857	0.514154	0.542481	0.5286	0.466551	1.0805	1.09303	1.16114	1.04382	1.15028	1.1018	1.02758	1.01795	1.27732	1.19646	0.21653	0.114274	0.191159	0.240133	0.263117	0.349932	0.310673	0.240499	0.410394	0.339168
Figure 6f		H/R 6h					H/R 6h+ATP					H/R 6h+ATP +Suramin
Protein/GAPDH	p-mTOR/GAPDH	1	1.00592	0.922114	0.865547	0.698274	1.47701	1.43611	1.43085	1.27722	1.17682	0.881232	0.928964	0.918601	0.880437	0.812479
Figure 6h		H/R 6h					H/R 6h+ATP					H/R 6h+ATP +P2Y2-siRNA					H/R 6h +Diquafosol
Protein/GAPDH	p-mTOR/GAPDH	1	1.17058	1.10718	0.601631	0.824441	1.38059	1.51966	1.37142	0.96344	1.44138	0.956486	1.01235	0.687489	0.591418	0.958899	1.60885	1.68294	1.68054	1.15135	1.77979
Figure 6j		HK2NC					HK2HR 6H					HK2HR 6H+MHY1485
Protein/GAPDH	PINK	1	0.952731	1.03415	0.692879	0.57082	1.65135	1.76188	1.78209	1.40006	1.01228	0.980456	1.00251	1.09772	0.647139	0.544011
	PARKIN	1	1.04338	1.02428	0.747553	1.02033	1.30096	1.44294	1.34787	0.975265	1.2363	0.958716	0.859854	1.11187	0.915355	1.08524
	P62	1	0.971453	0.989209	1.07661	0.769629	0.938765	0.84706	0.915274	0.582968	0.58737	0.935102	1.11085	1.11315	0.711845	0.684838
	LC3	1	1.10543	1.0003	0.635141	0.546731	1.31231	1.61048	1.65849	0.805635	1.05924	1.15519	1.16237	1.15955	0.39868	0.76749
	TIM23	1	1.02509	1.04259	0.820974	1.21067	0.730283	0.718124	0.686227	0.725914	1.03444	1.02314	0.92194	0.867804	0.976757	1.03812
	TOM20	1	1.04047	0.934333	1.32756	0.883113	0.342331	0.629396	0.732331	1.12114	0.699216	1.00415	0.98272	0.962282	1.13961	0.940056
Figure 6l		HK2					HK2+ATP					HK2+ATP+Rapamycin
Protein/GAPDH	PINK	1	1.02936	1.00583	1.05142	0.825168	1.00819	0.990255	0.862627	0.782822	0.628152	1.02206	1.24001	1.0611	1.13979	0.865267
	PARKIN	1	0.98582	0.976139	0.862619	0.972475	0.786139	0.826085	0.841958	0.725078	0.867997	1.11163	1.06222	1.07314	0.726219	0.962888
	P62	1	1.02792	0.977211	1.21817	0.742831	0.980627	1.02045	0.998865	1.15624	0.809634	0.984269	0.944115	0.93493	1.02344	0.751398
	LC3	1	0.955413	1.06654	0.592701	0.534189	0.853016	0.787906	0.848097	0.555965	0.448725	0.923772	1.02305	0.940867	0.577096	0.624941
	TIM23	1	0.911909	1.0254	0.725181	1.12208	1.09277	1.01177	1.0725	0.776362	1.32279	1.01697	0.897029	1.05468	0.629819	1.05468
	TOM20	1	0.995497	1.14494	1.16905	0.763451	1.17303	1.1194	1.24582	1.42678	0.80928	0.978003	0.984973	1.17438	1.208	0.808683

## Sheet: Figure S1
Figure S1f		shCtrl					PANX1 KD
	PANX1 mRNA expression	1	1.1226	0.8774			0.0768	0.06427	0.08036
Figure S1g		Ctrl					PANX1 OE
	PANX1 mRNA expression	1	1.2647	0.7353			13.56	9.9199	14.9801
Figure S1h		Ctrl					ATG13 siRNA
	ATG13 mRNA expression	1	1.00592	0.922114	0.865547	0.698274	0.0770122	0.136114	0.230849	0.177222	0.176816
Figure S1i		Ctrl					P2Y2 siRNA
	ATG13 mRNA expression	1	1.1226	0.8774			0.0768	0.06427	0.08036

## Sheet: Figure S2
Figure S2b		HK2 NC			HK2 HR 3H			HK2 HR 6H			HK2 HR 9H
Protein/GAPDH	PANX1	1	1.0543	0.991712	1.8642	2.143	1.9785	1.86497	1.75461	1.7868	1.9965	1.78435	1.8465
	PINK	1	0.993295	1.00716	1.06096	1.00562	1.14787	1.36762	1.2965	1.32484	1.25503	1.22744	1.26397
	PARKIN	1	1.19163	1.05755	1.11356	1.20601	1.18283	1.62982	1.64712	1.5248	1.52047	1.49287	1.37013
	P62	1	0.992267	0.975	1.02528	0.99926	0.930996	0.750669	0.620379	0.73036	0.489798	0.223327	0.30552
	LC3	1	1.03852	0.899171	1.31575	1.26737	1.16027	1.33791	1.34917	1.33283	1.42097	1.40183	1.3201
	TIM23	1	1.04899	1.0094	0.85176	0.78907	0.818007	0.594998	0.534018	0.478269	0.372859	0.426695	0.555613
	TOM20	1	0.992886	1.01817	0.869127	0.799885	0.918132	0.332049	0.394533	0.450012	0.221514	0.329502	0.286778
Figure S2d		HK ctrl NC			HK ctrl HR 6H			HK PANX1-KD NC			HK PANX1-KD HR 6H
Protein/GAPDH	PINK	1	1.01299	1.13219	1.85737	1.79018	1.64008	1.02641	0.934728	0.962219	1.99943	1.8314	1.84409
	PARKIN	1	0.922203	0.940042	1.23525	1.13541	1.24367	1.12504	1.02656	1.06986	1.7676	1.60168	1.68347
	P62	1	0.9499	0.976003	0.847199	0.807203	0.755439	0.980039	1.0277	1.04299	0.606237	0.713095	0.625993
	LC3	1	1.04046	0.947053	1.33376	1.36599	1.46805	1.00276	1.03235	1.1264	1.49524	1.51388	1.58364
	TIM23	1	0.956745	0.972062	0.616572	0.572072	0.595407	1.04146	0.952111	0.980239	0.48453	0.320298	0.370647
	TOM20	1	0.960122	1.0235	0.691343	0.762387	0.603871	1.14711	0.989851	1.0107	0.284828	0.36346	0.238214
Figure S2f		HK Empty NC			HK EmptyHR 6H			HK PANX1-OENC			HK PANX1-OEHR 6H
Protein/GAPDH	PINK	1	0.973408	0.984788	1.49982	1.50664	1.527	1.09009	1.06069	0.962139	0.930396	1.1976	1.16431
	PARKIN	1	0.993461	0.989013	1.21508	1.21461	1.336	0.835377	0.902168	0.875379	1.19512	0.852347	0.986449
	P62	1	1.0667	1.01898	0.773016	0.611779	0.718452	0.991586	0.973757	1.06389	0.948196	0.76526	0.830568
	LC3	1	1.10854	1.0785	1.63138	1.78168	1.70976	1.02216	1.07131	0.93377	1.38329	1.2632	1.20834
	TIM23	1	1.10874	0.940775	0.595851	0.613336	0.654332	1.08956	1.01995	0.985891	0.792367	0.916027	0.803716
	TOM20	1	1.13641	1.09532	0.51866	0.522876	0.476552	1.10318	1.11136	1.09552	0.829598	0.80174	0.904726
